# Supplementary material for: ﻿A new gorgonian Pseudopterogorgiananjiensis sp. nov. (Cnidaria, Octocorallia, Gorgoniidae) from the Nanji Islands, China
Source: Zookeys. 2024 Sep 27;1213:237–49. doi: 10.3897/zookeys.1213.126841 (PMC11452742; doi:10.3897/zookeys.1213.126841)
Supplement: XML Treatment for Pseudopterogorgia nanjiensis [file zookeys.1213.126841-treatment1.xml]

<!DOCTYPE tp:taxon-treatment
  PUBLIC "-//TaxonX//DTD Taxonomic Treatment Publishing DTD v0 20100105//EN" "tax-treatment-NSO.dtd">
<tp:taxon-treatment xmlns:tp="http://www.plazi.org/taxpub"><tp:treatment-meta><kwd-group><label>Taxon classification</label><kwd>
              <named-content content-type="kingdom">Animalia</named-content>
            </kwd><kwd>
              <named-content content-type="phylum">Cnidaria</named-content>
            </kwd><kwd>
              <named-content content-type="family">Gorgoniidae</named-content>
            </kwd></kwd-group><mixed-citation publication-type="journal"><person-group><name><surname>Sun</surname><given-names>Tingzai</given-names></name><name><surname>Xu</surname><given-names>Yu</given-names></name><name><surname>Xu</surname><given-names>Kuidong</given-names></name><name><surname>Chen</surname><given-names>Shun</given-names></name><name><surname>Xie</surname><given-names>Shangwei</given-names></name><name><surname>Zhan</surname><given-names>Zifeng</given-names></name></person-group><article-title>﻿A new gorgonian <italic><tp:taxon-name><tp:taxon-name-part taxon-name-part-type="genus" reg="Pseudopterogorgia">Pseudopterogorgia</tp:taxon-name-part><tp:taxon-name-part taxon-name-part-type="species" reg="nanjiensis">nanjiensis</tp:taxon-name-part></tp:taxon-name></italic> sp. nov. (<tp:taxon-name><tp:taxon-name-part taxon-name-part-type="phylum">Cnidaria</tp:taxon-name-part></tp:taxon-name>, <tp:taxon-name><tp:taxon-name-part taxon-name-part-type="subclass">Octocorallia</tp:taxon-name-part></tp:taxon-name>, <tp:taxon-name><tp:taxon-name-part taxon-name-part-type="family">Gorgoniidae</tp:taxon-name-part></tp:taxon-name>) from the Nanji Islands, China</article-title><source>Zookeys</source><day>27</day><month>09</month><year>2024</year><volume>1213</volume><fpage>237</fpage><lpage>249</lpage><pub-id pub-id-type="doi">10.3897/zookeys.1213.126841</pub-id></mixed-citation></tp:treatment-meta><tp:nomenclature><label>﻿</label><tp:taxon-name>
            <object-id xmlns:xlink="http://www.w3.org/1999/xlink" content-type="arpha" xlink:type="simple">A084F647-A3E2-57D8-96D5-29E71EF9322A</object-id>
            <tp:taxon-name-part taxon-name-part-type="genus" reg="Pseudopterogorgia">Pseudopterogorgia</tp:taxon-name-part>
            <tp:taxon-name-part taxon-name-part-type="species" reg="nanjiensis">nanjiensis</tp:taxon-name-part>
            <object-id xmlns:xlink="http://www.w3.org/1999/xlink" content-type="zoobank" xlink:type="simple">https://zoobank.org/37902653-255A-46C8-9867-7C8DDC045BA3</object-id>
          </tp:taxon-name><tp:taxon-authority>Sun, Xu &amp; Zhan</tp:taxon-authority><tp:taxon-status xmlns:xlink="http://www.w3.org/1999/xlink" xlink:type="simple">sp. nov.</tp:taxon-status><xref ref-type="fig" rid="F2">Figs 2</xref><xref ref-type="fig" rid="F3">, 3</xref><xref ref-type="table" rid="T2">, Table 2</xref></tp:nomenclature><tp:treatment-sec sec-type="material" id="SECID0EK3AE"><title>Material examined.</title><p><bold><italic>Holotype</italic></bold>: MBM287893, China-Zhejiang Prov. • Nanji Islands; <named-content xmlns:xlink="http://www.w3.org/1999/xlink" content-type="dwc:verbatimCoordinates" xlink:type="simple"><named-content content-type="geo-json" specific-use="{&#34;type&#34;:&#34;Point&#34;,&#34;coordinates&#34;:[121.135500,27.475500]}" id="NCID0EY3AE" xlink:type="simple">27°28.53'N, 121°08.13'E</named-content></named-content>; 11 May 2023. <bold><italic>Paratype</italic></bold>: MBM287892, China-Zhejiang Prov. • Nanji Islands; <named-content xmlns:xlink="http://www.w3.org/1999/xlink" content-type="dwc:verbatimCoordinates" xlink:type="simple"><named-content content-type="geo-json" specific-use="{&#34;type&#34;:&#34;Point&#34;,&#34;coordinates&#34;:[121.135500,27.475500]}" id="NCID0ED4AE" xlink:type="simple">27°28.53'N, 121°08.13'E</named-content></named-content>; 14 m; 11 May 2022.</p></tp:treatment-sec><tp:treatment-sec sec-type="diagnosis" id="SECID0EI4AE"><title>Diagnosis.</title><p>Colony non-pinnate and purplish. Branches divided dichotomously and irregularly, nearly in one plane. Polyp retracted and forming a small and oval-shaped protrusion. Sclerites in polyps small flat rodlets, colorless and rare to absent in numbers. Sclerites in coenenchyme red, mostly capstans, a few radiates and warty spindles, and rare scaphoids. Capstans have two whorls of tubercles and blunt ends with irregular arrangements of complex tubercles. Radiates and immature sclerites with two whorls of projections, spindles with 4–8 whorls of tubercles, and scaphoids with similar ornamentation of tubercles on both convex and concave sides.</p></tp:treatment-sec><tp:treatment-sec sec-type="description" id="SECID0EN4AE"><title>Description.</title><p>Holotype upright and nearly planar but not pinnate, about 70 mm in length (Fig. <xref ref-type="fig" rid="F2">2B</xref>). Holdfast nearly round, about 8 mm long and 7 mm wide at maximum. Trunk cylindrical, about 3 mm in length before first branch and 2 mm in diameter at base, divided into two primary stems, one with three secondary branches and the other with five secondary branches. Branches divided dichotomously and irregularly, nearly in one plane (Fig. <xref ref-type="fig" rid="F2">2D</xref>). Distances between adjacent branches up to 20 mm. Branches usually cylindrical in the proximal part of the colony, and became flattened in the distal part of the colony. Terminal branchlets slender and a little curved, typically measuring 20–60 mm in length and 1–2 mm in width.</p><fig id="F2" position="float" orientation="portrait"><object-id xmlns:xlink="http://www.w3.org/1999/xlink" content-type="doi" xlink:type="simple">10.3897/zookeys.1213.126841.figure2</object-id><object-id xmlns:xlink="http://www.w3.org/1999/xlink" content-type="arpha" xlink:type="simple">E00A0450-115A-5F17-81A2-E78C2DB2A6A5</object-id><label>Figure 2.</label><caption><p>The external morphology and polyps of <italic><tp:taxon-name><tp:taxon-name-part taxon-name-part-type="genus" reg="Pseudopterogorgia">Pseudopterogorgia</tp:taxon-name-part><tp:taxon-name-part taxon-name-part-type="species" reg="nanjiensis">nanjiensis</tp:taxon-name-part></tp:taxon-name></italic> sp. nov. <bold>A</bold> holotype in situ <bold>B</bold> holotype after collection <bold>C</bold> paratype after fixation <bold>D</bold> part of branch under a light microscope <bold>E</bold> single polyp aperture under a light microscope <bold>F</bold> sclerites under a light microscope <bold>G</bold> coenenchyme under <abbrev xmlns:xlink="http://www.w3.org/1999/xlink" xlink:title="scanning electron microscope" id="ABBRID0E35AE" xlink:type="simple">SEM</abbrev><bold>H</bold> single dissolved polyp aperture under a light microscope. Scale bars: 2 cm (<bold>B</bold>); 3 cm (<bold>C</bold>); 2 mm (<bold>D</bold>); 0.2 mm (<bold>E</bold>); 0.1 mm (<bold>F, G, H</bold>).</p></caption><graphic xmlns:xlink="http://www.w3.org/1999/xlink" xlink:href="zookeys-1213-237_article-126841__-g002.jpg" position="float" orientation="portrait" xlink:type="simple" id="oo_1142665.jpg"><uri content-type="original_file" xlink:type="simple">https://binary.pensoft.net/fig/1142665</uri></graphic></fig><p>Polyp retracted, forming small and oval-shaped protrusions with a recessed orifice (Fig. <xref ref-type="fig" rid="F2">2E</xref>), measuring on average 1.00 mm in length and 0.65 mm in width. Each polyp’s orifice appears as a tiny and pale yellowish slit aligned lengthwise. Polyps usually closely and irregularly spaced on the branches and sparse at the basal part of the colony, some of them arranged into two opposing longitudinal rows on the terminal branchlets. Distance between polyps no more than 4 mm.</p><p>Coenenchyme covered with dense sclerites, while the polyps sclerites rare to absent (Fig. <xref ref-type="fig" rid="F2">2G, H</xref>). Sclerites in coenenchyme red with various shapes, arranged in two inconspicuous layers without a clear boundary, including abundant capstans, rare indistinct scaphoids, and occasional tuberculate spheroids and crosses in outer layers, a few radiates and warty spindles in inner layers. These sclerites range in length from 0.05 mm to 0.18 mm, but mostly less than 0.12 mm long (Figs <xref ref-type="fig" rid="F2">2F</xref>, <xref ref-type="fig" rid="F3">3A–E</xref>). Among them, capstans have two whorls of tubercles, up to 0.13 mm long, and blunt ends with irregular arrangements of complex tubercles (Fig. <xref ref-type="fig" rid="F3">3A</xref>). The radiates and immature sclerites with two whorls of projections and often blunt ends, some of them covered with shallow longitudinal grooves on surface, measuring 0.05–0.09 mm (Fig. <xref ref-type="fig" rid="F3">3B</xref>). The warty spindles with 4 to 8 transversely-aligned whorls of tubercles, up to 0.18 mm in length (Fig. <xref ref-type="fig" rid="F3">3C</xref>). The scaphoids, not distinctly developed and resembling curved spindles, with 4–8 noticeable whorls of tubercles, up to 0.14 mm long (Fig. <xref ref-type="fig" rid="F3">3D</xref>). The convex and concave sides have a similar degree of fine ornamentation on the whorls of tubercles, and there seems to be minimal variation in the tubercles between the two sides with those on the convex sides potentially being slightly shorter. Tuberculate spheroids and crosses occasionally present in coenenchyme, are up to 0.08 mm and 0.06 mm long, respectively (Fig. <xref ref-type="fig" rid="F3">3E</xref>). Small rodlets in polyps flat and colorless, rare in numbers and only found in a few polyps, covered with sparse warts on the edges, up to 0.09 mm (Fig. <xref ref-type="fig" rid="F3">3F</xref>).</p><fig id="F3" position="float" orientation="portrait"><object-id xmlns:xlink="http://www.w3.org/1999/xlink" content-type="doi" xlink:type="simple">10.3897/zookeys.1213.126841.figure3</object-id><object-id xmlns:xlink="http://www.w3.org/1999/xlink" content-type="arpha" xlink:type="simple">CDFF970E-8D2F-55FE-913A-0F4DA2AA22CC</object-id><label>Figure 3.</label><caption><p>The sclerites of <italic><tp:taxon-name><tp:taxon-name-part taxon-name-part-type="genus" reg="Pseudopterogorgia">Pseudopterogorgia</tp:taxon-name-part><tp:taxon-name-part taxon-name-part-type="species" reg="nanjiensis">nanjiensis</tp:taxon-name-part></tp:taxon-name></italic> sp. nov. <bold>A</bold> capstans <bold>B</bold> radiates and immature sclerites <bold>C</bold> warty spindles <bold>D</bold> scaphoids <bold>E</bold> tuberculate spheroids and cross <bold>F</bold> flat rodlets. Scale bars: 0.1 mm (all in the same scale).</p></caption><graphic xmlns:xlink="http://www.w3.org/1999/xlink" xlink:href="zookeys-1213-237_article-126841__-g003.jpg" position="float" orientation="portrait" xlink:type="simple" id="oo_1142666.jpg"><uri content-type="original_file" xlink:type="simple">https://binary.pensoft.net/fig/1142666</uri></graphic></fig><p>Holotype purplish in situ and after collection, and became deep purplish red after fixation.</p></tp:treatment-sec><tp:treatment-sec sec-type="variation" id="SECID0EDCAG"><title>Variation of paratypes.</title><p>The two specimens exhibited a high degree of morphological concordance, with discrepancies primarily noted in colony size and branching density. Paratype irregularly branched, about 140 mm in length and 90 mm in width (Fig. <xref ref-type="fig" rid="F2">2C</xref>). The main trunk before first branch about 5 mm in length and 2 mm in diameter at base. The terminal branchlets 30–100 mm long and 1–2 mm wide. The oval-shaped protrusions formed by retracted polyps about 1.00 mm long and 0.75 mm wide. The warty spindles in coenenchyme up to 0.16 mm long.</p></tp:treatment-sec><tp:treatment-sec sec-type="type locality" id="SECID0ENCAG"><title>Type locality.</title><p>The subtidal zone of Nanji Islands with water depth of 14 m.</p></tp:treatment-sec><tp:treatment-sec sec-type="etymology" id="SECID0ESCAG"><title>Etymology.</title><p>Named after the type locality Nanji Islands.</p></tp:treatment-sec><tp:treatment-sec sec-type="distribution" id="SECID0EXCAG"><title>Distribution and habitat.</title><p>Known only from the subtidal zone of the Nanji Islands on the Chinese coast of the East China Sea with a water depth of 14 m. Colony attached to a rocky substrate. The water temperature was 18 °C and the pH was 8.13.</p></tp:treatment-sec><tp:treatment-sec sec-type="remarks" id="SECID0E3CAG"><title>Remarks.</title><p>Given the non-uniform nature of these variations, they are treated as manifestations of intraspecific variability. <italic><tp:taxon-name><tp:taxon-name-part taxon-name-part-type="genus" reg="Pseudopterogorgia">Pseudopterogorgia</tp:taxon-name-part><tp:taxon-name-part taxon-name-part-type="species" reg="nanjiensis">nanjiensis</tp:taxon-name-part></tp:taxon-name></italic> sp. nov. is most similar to <italic><tp:taxon-name><tp:taxon-name-part taxon-name-part-type="genus" reg="Pseudopterogorgia">P.</tp:taxon-name-part><tp:taxon-name-part taxon-name-part-type="species" reg="fredericki">fredericki</tp:taxon-name-part></tp:taxon-name></italic> Williams &amp; Vennam, 2001 in the irregular branching form and indistinct scaphoids, but differs by the sclerite forms and sizes (almost capstans, a few warty spindles and radiates, and rare indistinct scaphoids and small rodlets, mostly less than 0.12 mm vs. almost warty spindles and a few scaphoids, mostly more than 0.12 mm) and the purplish colony (vs. white, pink to deep rose) (<xref ref-type="bibr" rid="B26">Williams and Vennam 2001</xref>; Figs <xref ref-type="fig" rid="F2">2</xref>, <xref ref-type="fig" rid="F3">3</xref>, Table <xref ref-type="table" rid="T2">2</xref>). <italic><tp:taxon-name><tp:taxon-name-part taxon-name-part-type="genus" reg="Pseudopterogorgia">Pseudopterogorgia</tp:taxon-name-part><tp:taxon-name-part taxon-name-part-type="species" reg="nanjiensis">nanjiensis</tp:taxon-name-part></tp:taxon-name></italic> sp. nov. is also analogous to <italic><tp:taxon-name><tp:taxon-name-part taxon-name-part-type="genus" reg="Pseudopterogorgia">P.</tp:taxon-name-part><tp:taxon-name-part taxon-name-part-type="species" reg="formosa">formosa</tp:taxon-name-part></tp:taxon-name></italic> Nutting, 1910 in the irregular branching form, but distinct from <italic><tp:taxon-name><tp:taxon-name-part taxon-name-part-type="genus" reg="Pseudopterogorgia">P.</tp:taxon-name-part><tp:taxon-name-part taxon-name-part-type="species" reg="formosa">formosa</tp:taxon-name-part></tp:taxon-name></italic> by the sclerite forms (capstans, spindles, radiates, and scaphoids vs. spindles, double heads, and scaphoids) (<xref ref-type="bibr" rid="B14">Nutting 1910</xref>; Table <xref ref-type="table" rid="T2">2</xref>). In addition, the new species can be readily distinguished from the remaining congeners by its irregular branching form (vs. pinnate or lateral; Table <xref ref-type="table" rid="T2">2</xref>).</p><table-wrap id="T2" position="float" orientation="portrait"><label>Table 2.</label><caption><p>Comparison of morphological characters of <italic><tp:taxon-name><tp:taxon-name-part taxon-name-part-type="genus" reg="Pseudopterogorgia">Pseudopterogorgia</tp:taxon-name-part></tp:taxon-name></italic> species (based on <xref ref-type="bibr" rid="B26">Williams and Vennam 2001</xref>). “-” means unavailable data.</p></caption><table id="TID0EHGBG" rules="all"><tbody><tr><th rowspan="1" colspan="1">Characters/Species</th><th rowspan="1" colspan="1"><italic><tp:taxon-name><tp:taxon-name-part taxon-name-part-type="genus" reg="Pseudopterogorgia">P.</tp:taxon-name-part><tp:taxon-name-part taxon-name-part-type="species" reg="nanjiensis">nanjiensis</tp:taxon-name-part></tp:taxon-name></italic> sp. nov.</th><th rowspan="1" colspan="1">
                    <italic>
                      <tp:taxon-name><tp:taxon-name-part taxon-name-part-type="genus" reg="Pseudopterogorgia">P.</tp:taxon-name-part><tp:taxon-name-part taxon-name-part-type="species" reg="fredericki">fredericki</tp:taxon-name-part></tp:taxon-name>
                    </italic>
                  </th><th rowspan="1" colspan="1">
                    <italic>
                      <tp:taxon-name><tp:taxon-name-part taxon-name-part-type="genus" reg="Pseudopterogorgia">P.</tp:taxon-name-part><tp:taxon-name-part taxon-name-part-type="species" reg="formosa">formosa</tp:taxon-name-part></tp:taxon-name>
                    </italic>
                  </th><th rowspan="1" colspan="1">
                    <italic>
                      <tp:taxon-name><tp:taxon-name-part taxon-name-part-type="genus" reg="Pseudopterogorgia">P.</tp:taxon-name-part><tp:taxon-name-part taxon-name-part-type="species" reg="australiensis">australiensis</tp:taxon-name-part></tp:taxon-name>
                    </italic>
                  </th><th rowspan="1" colspan="1">
                    <italic>
                      <tp:taxon-name><tp:taxon-name-part taxon-name-part-type="genus" reg="Pseudopterogorgia">P.</tp:taxon-name-part><tp:taxon-name-part taxon-name-part-type="species" reg="luzonica">luzonica</tp:taxon-name-part></tp:taxon-name>
                    </italic>
                  </th><th rowspan="1" colspan="1">
                    <italic>
                      <tp:taxon-name><tp:taxon-name-part taxon-name-part-type="genus" reg="Pseudopterogorgia">P.</tp:taxon-name-part><tp:taxon-name-part taxon-name-part-type="species" reg="oppositipinna">oppositipinna</tp:taxon-name-part></tp:taxon-name>
                    </italic>
                  </th><th rowspan="1" colspan="1">
                    <italic>
                      <tp:taxon-name><tp:taxon-name-part taxon-name-part-type="genus" reg="Pseudopterogorgia">P.</tp:taxon-name-part><tp:taxon-name-part taxon-name-part-type="species" reg="rubrotincta">rubrotincta</tp:taxon-name-part></tp:taxon-name>
                    </italic>
                  </th><th rowspan="1" colspan="1">
                    <italic>
                      <tp:taxon-name><tp:taxon-name-part taxon-name-part-type="genus" reg="Pseudopterogorgia">P.</tp:taxon-name-part><tp:taxon-name-part taxon-name-part-type="species" reg="torresia">torresia</tp:taxon-name-part></tp:taxon-name>
                    </italic>
                  </th></tr><tr><td rowspan="1" colspan="1">Branching</td><td rowspan="1" colspan="1">irregular</td><td rowspan="1" colspan="1">irregular</td><td rowspan="1" colspan="1">irregular</td><td rowspan="1" colspan="1">pinnate/ plumose</td><td rowspan="1" colspan="1">lateral</td><td rowspan="1" colspan="1">pinnate to irregular</td><td rowspan="1" colspan="1">pinnate</td><td rowspan="1" colspan="1">pinnate/ sparse</td></tr><tr><td rowspan="1" colspan="1">Sclerite forms</td><td rowspan="1" colspan="1">capstans, radiates, warty spindles, scaphoids, flat rodlets</td><td rowspan="1" colspan="1">elongated spindles, some shorter and more robust spindles, scaphoids</td><td rowspan="1" colspan="1">small or double or girdled spindles, a few double heads, scaphoids</td><td rowspan="1" colspan="1">straight or slightly curved spindles, eight radiates, scaphoids</td><td rowspan="1" colspan="1">girdled spindles, scaphoids</td><td rowspan="1" colspan="1">elongated spindles, scaphoids</td><td rowspan="1" colspan="1">rough spindles, scaphoids</td><td rowspan="1" colspan="1">warty spindles, quadriradiate, scaphoids</td></tr><tr><td rowspan="1" colspan="1">Scaphoids</td><td rowspan="1" colspan="1">indistinct</td><td rowspan="1" colspan="1">indistinct</td><td rowspan="1" colspan="1">some distinct</td><td rowspan="1" colspan="1">some distinct</td><td rowspan="1" colspan="1">mostly distinct</td><td rowspan="1" colspan="1">mostly distinct</td><td rowspan="1" colspan="1">some distinct</td><td rowspan="1" colspan="1">some distinct</td></tr><tr><td rowspan="1" colspan="1">Colony color</td><td rowspan="1" colspan="1">purplish</td><td rowspan="1" colspan="1">white, pink to deep rose</td><td rowspan="1" colspan="1">dark bright pink to carmine</td><td rowspan="1" colspan="1">yellow, orange or deep crimson</td><td rowspan="1" colspan="1">bright red</td><td rowspan="1" colspan="1">brown to amber-yellow.</td><td rowspan="1" colspan="1">orange yellow with red line</td><td rowspan="1" colspan="1">pale yellow</td></tr><tr><td rowspan="1" colspan="1">Sclerites color</td><td rowspan="1" colspan="1">red or colorless</td><td rowspan="1" colspan="1">reddish or colorless</td><td rowspan="1" colspan="1">red, carmine</td><td rowspan="1" colspan="1">yellow or red</td><td rowspan="1" colspan="1">red</td><td rowspan="1" colspan="1">purple-red or crimson red</td><td rowspan="1" colspan="1">red</td><td rowspan="1" colspan="1">–</td></tr><tr><td rowspan="1" colspan="1">Maximum sclerite length</td><td rowspan="1" colspan="1">0.18 mm</td><td rowspan="1" colspan="1">0.23 mm</td><td rowspan="1" colspan="1">0.17 mm</td><td rowspan="1" colspan="1">0.17 mm</td><td rowspan="1" colspan="1">0.16 mm</td><td rowspan="1" colspan="1">0.21 mm</td><td rowspan="1" colspan="1">0.15 mm</td><td rowspan="1" colspan="1">0.16 mm</td></tr><tr><td rowspan="1" colspan="1">Type locality</td><td rowspan="1" colspan="1">Nanji Islands on East China Sea</td><td rowspan="1" colspan="1">western India</td><td rowspan="1" colspan="1">Lombok</td><td rowspan="1" colspan="1">Torres Strait</td><td rowspan="1" colspan="1">Luzon</td><td rowspan="1" colspan="1">Mergui Archipelago</td><td rowspan="1" colspan="1">Sri Lanka</td><td rowspan="1" colspan="1">Torres Strait</td></tr><tr><td rowspan="1" colspan="1">Distribution</td><td rowspan="1" colspan="1">Western Pacific</td><td rowspan="1" colspan="1">Indian Ocean</td><td rowspan="1" colspan="1">Western Pacific</td><td rowspan="1" colspan="1">Western Pacific</td><td rowspan="1" colspan="1">Western Pacific</td><td rowspan="1" colspan="1">Indian Ocean</td><td rowspan="1" colspan="1">Indian Ocean</td><td rowspan="1" colspan="1">Western Pacific</td></tr><tr><td rowspan="1" colspan="1">Depth (m)</td><td rowspan="1" colspan="1">14</td><td rowspan="1" colspan="1">6–8</td><td rowspan="1" colspan="1">22</td><td rowspan="1" colspan="1">12–37</td><td rowspan="1" colspan="1">–</td><td rowspan="1" colspan="1">–</td><td rowspan="1" colspan="1">–</td><td rowspan="1" colspan="1">–</td></tr><tr><td rowspan="1" colspan="1">References</td><td rowspan="1" colspan="1">present study</td><td rowspan="1" colspan="1"><xref ref-type="bibr" rid="B26">Williams and Vennam 2001</xref>; <xref ref-type="bibr" rid="B25">Williams and Chen 2012</xref>; Ramvilas 2023</td><td rowspan="1" colspan="1"><xref ref-type="bibr" rid="B14">Nutting 1910</xref>; <xref ref-type="bibr" rid="B4">Grasshoff and Alderslade 1997</xref></td><td rowspan="1" colspan="1"><xref ref-type="bibr" rid="B17">Ridley 1884</xref>; <xref ref-type="bibr" rid="B23">Thomson and Henderson 1905</xref>; <xref ref-type="bibr" rid="B9">Kükenthal 1919</xref>, <xref ref-type="bibr" rid="B10">1924</xref>; <xref ref-type="bibr" rid="B26">Williams and Vennam 2001</xref></td><td rowspan="1" colspan="1"><xref ref-type="bibr" rid="B9">Kükenthal 1919</xref>; <xref ref-type="bibr" rid="B4">Grasshoff and Alderslade 1997</xref></td><td rowspan="1" colspan="1"><xref ref-type="bibr" rid="B18">Ridley 1888</xref>; <xref ref-type="bibr" rid="B10">Kükenthal 1924</xref></td><td rowspan="1" colspan="1"><xref ref-type="bibr" rid="B23">Thomson and Henderson 1905</xref>; <xref ref-type="bibr" rid="B26">Williams and Vennam 2001</xref>; <xref ref-type="bibr" rid="B25">Williams and Chen 2012</xref>; Ramvilas 2023</td><td rowspan="1" colspan="1"><xref ref-type="bibr" rid="B28">Wright and Studer 1889</xref>; <xref ref-type="bibr" rid="B26">Williams and Vennam 2001</xref></td></tr></tbody></table></table-wrap><sec sec-type="﻿Genetic distance and phylogenetic analyses" id="SECID0ELVAG"><title>﻿Genetic distance and phylogenetic analyses</title><p>The new sequences were deposited in GenBank (Table <xref ref-type="table" rid="T1">1</xref>). The alignments comprised 720, 575 and 717 nucleotide positions for the <abbrev xmlns:xlink="http://www.w3.org/1999/xlink" xlink:title="mutS homolog" id="ABBRID0EVVAG" xlink:type="simple">mtMutS</abbrev>, <abbrev xmlns:xlink="http://www.w3.org/1999/xlink" xlink:title="cytochrome c oxidase subunit I" id="ABBRID0EZVAG" xlink:type="simple">COI</abbrev>, and 28S rDNA regions, respectively. Based on the aligned region of <abbrev xmlns:xlink="http://www.w3.org/1999/xlink" xlink:title="mutS homolog" id="ABBRID0E4VAG" xlink:type="simple">mtMutS</abbrev>, the interspecific distance of <italic><tp:taxon-name><tp:taxon-name-part taxon-name-part-type="genus" reg="Pseudopterogorgia">P.</tp:taxon-name-part><tp:taxon-name-part taxon-name-part-type="species" reg="australiensis">australiensis</tp:taxon-name-part></tp:taxon-name></italic> Ridley, 1884, <italic><tp:taxon-name><tp:taxon-name-part taxon-name-part-type="genus" reg="Pseudopterogorgia">P.</tp:taxon-name-part><tp:taxon-name-part taxon-name-part-type="species" reg="fredericki">fredericki</tp:taxon-name-part></tp:taxon-name></italic>, <italic><tp:taxon-name><tp:taxon-name-part taxon-name-part-type="genus" reg="Pseudopterogorgia">P.</tp:taxon-name-part><tp:taxon-name-part taxon-name-part-type="species" reg="nanjiensis">nanjiensis</tp:taxon-name-part></tp:taxon-name></italic> sp. nov. and <italic><tp:taxon-name><tp:taxon-name-part taxon-name-part-type="genus" reg="Pseudopterogorgia">P.</tp:taxon-name-part><tp:taxon-name-part taxon-name-part-type="species" reg="rubrotincta">rubrotincta</tp:taxon-name-part></tp:taxon-name></italic> Thomson &amp; Henderson, 1905 ranged from zero to 0.44%, while the intraspecific distance was zero, which was calculated from only two specimens of <italic><tp:taxon-name><tp:taxon-name-part taxon-name-part-type="genus" reg="Pseudopterogorgia">P.</tp:taxon-name-part><tp:taxon-name-part taxon-name-part-type="species" reg="nanjiensis">nanjiensis</tp:taxon-name-part></tp:taxon-name></italic> sp. nov. (Suppl. material <xref ref-type="supplementary-material" rid="S1">1</xref>: table S1). The <abbrev xmlns:xlink="http://www.w3.org/1999/xlink" xlink:title="mutS homolog" id="ABBRID0E3XAG" xlink:type="simple">mtMutS</abbrev> genetic distances between <italic><tp:taxon-name><tp:taxon-name-part taxon-name-part-type="genus" reg="Pseudopterogorgia">P.</tp:taxon-name-part><tp:taxon-name-part taxon-name-part-type="species" reg="nanjiensis">nanjiensis</tp:taxon-name-part></tp:taxon-name></italic> sp. nov. and congeners are in the range of 0–0.28%. For the 28S rDNA and <abbrev xmlns:xlink="http://www.w3.org/1999/xlink" xlink:title="cytochrome c oxidase subunit I" id="ABBRID0ELYAG" xlink:type="simple">COI</abbrev> regions, only sequences of <italic><tp:taxon-name><tp:taxon-name-part taxon-name-part-type="genus" reg="Pseudopterogorgia">P.</tp:taxon-name-part><tp:taxon-name-part taxon-name-part-type="species" reg="nanjiensis">nanjiensis</tp:taxon-name-part></tp:taxon-name></italic> sp. nov. are currently available within the genus <italic><tp:taxon-name><tp:taxon-name-part taxon-name-part-type="genus" reg="Pseudopterogorgia">Pseudopterogorgia</tp:taxon-name-part></tp:taxon-name></italic>, and no genetic variation was detected between the two specimens analyzed (Suppl. material <xref ref-type="supplementary-material" rid="S1">1</xref>: tables S2, S3). The genetic distances between <italic><tp:taxon-name><tp:taxon-name-part taxon-name-part-type="genus" reg="Pseudopterogorgia">Pseudopterogorgia</tp:taxon-name-part></tp:taxon-name></italic> and other genera of <tp:taxon-name><tp:taxon-name-part taxon-name-part-type="family">Gorgoniidae</tp:taxon-name-part></tp:taxon-name> are greater than 5.48% for <abbrev xmlns:xlink="http://www.w3.org/1999/xlink" xlink:title="mutS homolog" id="ABBRID0ERZAG" xlink:type="simple">mtMutS</abbrev>, 5.74% for 28S, and 2.04% for <abbrev xmlns:xlink="http://www.w3.org/1999/xlink" xlink:title="cytochrome c oxidase subunit I" id="ABBRID0EVZAG" xlink:type="simple">COI</abbrev> (Suppl. material <xref ref-type="supplementary-material" rid="S1">1</xref>: tables S1–S3).</p><p>The Bayesian inference (<abbrev xmlns:xlink="http://www.w3.org/1999/xlink" xlink:title="Bayesian inference" id="ABBRID0E6ZAG" xlink:type="simple">BI</abbrev>) tree is nearly identical to the maximum likelihood (<abbrev xmlns:xlink="http://www.w3.org/1999/xlink" xlink:title="Maximum likelihood" id="ABBRID0ED1AG" xlink:type="simple">ML</abbrev>) tree in topology for both the <abbrev xmlns:xlink="http://www.w3.org/1999/xlink" xlink:title="mutS homolog" id="ABBRID0EH1AG" xlink:type="simple">mtMutS</abbrev>-<abbrev xmlns:xlink="http://www.w3.org/1999/xlink" xlink:title="cytochrome c oxidase subunit I" id="ABBRID0EL1AG" xlink:type="simple">COI</abbrev> and 28S rDNA regions, and thus only the <abbrev xmlns:xlink="http://www.w3.org/1999/xlink" xlink:title="Bayesian inference" id="ABBRID0EP1AG" xlink:type="simple">BI</abbrev> tree annotated with support values from both inference methods is presented (Figs <xref ref-type="fig" rid="F4">4</xref>, <xref ref-type="fig" rid="F5">5</xref>). In the <abbrev xmlns:xlink="http://www.w3.org/1999/xlink" xlink:title="mutS homolog" id="ABBRID0E21AG" xlink:type="simple">mtMutS</abbrev>-<abbrev xmlns:xlink="http://www.w3.org/1999/xlink" xlink:title="cytochrome c oxidase subunit I" id="ABBRID0E61AG" xlink:type="simple">COI</abbrev> trees, all the <italic><tp:taxon-name><tp:taxon-name-part taxon-name-part-type="genus" reg="Pseudopterogorgia">Pseudopterogorgia</tp:taxon-name-part></tp:taxon-name></italic> species formed a monophyletic clade with full node support. The new species <italic><tp:taxon-name><tp:taxon-name-part taxon-name-part-type="genus" reg="Pseudopterogorgia">P.</tp:taxon-name-part><tp:taxon-name-part taxon-name-part-type="species" reg="nanjiensis">nanjiensis</tp:taxon-name-part></tp:taxon-name></italic> sp. nov. clustered with the clade comprising <italic><tp:taxon-name><tp:taxon-name-part taxon-name-part-type="genus" reg="Pseudopterogorgia">P.</tp:taxon-name-part><tp:taxon-name-part taxon-name-part-type="species" reg="fredericki">fredericki</tp:taxon-name-part></tp:taxon-name></italic> and <italic><tp:taxon-name><tp:taxon-name-part taxon-name-part-type="genus" reg="Pseudopterogorgia">P.</tp:taxon-name-part><tp:taxon-name-part taxon-name-part-type="species" reg="australiensis">australiensis</tp:taxon-name-part></tp:taxon-name></italic> (Fig. <xref ref-type="fig" rid="F4">4</xref>). In the 28S rDNA trees, <italic><tp:taxon-name><tp:taxon-name-part taxon-name-part-type="genus" reg="Pseudopterogorgia">P.</tp:taxon-name-part><tp:taxon-name-part taxon-name-part-type="species" reg="nanjiensis">nanjiensis</tp:taxon-name-part></tp:taxon-name></italic> sp. nov. emerged as a distinct clade, with a basal branching position within the family <tp:taxon-name><tp:taxon-name-part taxon-name-part-type="family">Gorgoniidae</tp:taxon-name-part></tp:taxon-name> (Fig. <xref ref-type="fig" rid="F5">5</xref>).</p><fig id="F4" position="float" orientation="portrait"><object-id xmlns:xlink="http://www.w3.org/1999/xlink" content-type="doi" xlink:type="simple">10.3897/zookeys.1213.126841.figure4</object-id><object-id xmlns:xlink="http://www.w3.org/1999/xlink" content-type="arpha" xlink:type="simple">63726E0F-A9A2-5E23-93E5-94A7A520F817</object-id><label>Figure 4.</label><caption><p>Bayesian inference (<abbrev xmlns:xlink="http://www.w3.org/1999/xlink" xlink:title="Bayesian inference" id="ABBRID0EL4AG" xlink:type="simple">BI</abbrev>) tree constructed by <abbrev xmlns:xlink="http://www.w3.org/1999/xlink" xlink:title="mutS homolog" id="ABBRID0EP4AG" xlink:type="simple">mtMutS</abbrev> and <abbrev xmlns:xlink="http://www.w3.org/1999/xlink" xlink:title="cytochrome c oxidase subunit I" id="ABBRID0ET4AG" xlink:type="simple">COI</abbrev> showing phylogenetic relationships among <italic><tp:taxon-name><tp:taxon-name-part taxon-name-part-type="genus" reg="Pseudopterogorgia">Pseudopterogorgia</tp:taxon-name-part></tp:taxon-name></italic> and related genera and species. The maximum likelihood (<abbrev xmlns:xlink="http://www.w3.org/1999/xlink" xlink:title="Maximum likelihood" id="ABBRID0E54AG" xlink:type="simple">ML</abbrev>) tree is identical to the <abbrev xmlns:xlink="http://www.w3.org/1999/xlink" xlink:title="Bayesian inference" id="ABBRID0EC5AG" xlink:type="simple">BI</abbrev> tree in topology. Node support is as follows: <abbrev xmlns:xlink="http://www.w3.org/1999/xlink" xlink:title="Maximum likelihood" id="ABBRID0EG5AG" xlink:type="simple">ML</abbrev> bootstrap/<abbrev xmlns:xlink="http://www.w3.org/1999/xlink" xlink:title="Bayesian inference" id="ABBRID0EK5AG" xlink:type="simple">BI</abbrev> posterior probability. The <abbrev xmlns:xlink="http://www.w3.org/1999/xlink" xlink:title="Maximum likelihood" id="ABBRID0EO5AG" xlink:type="simple">ML</abbrev> bootstrap &lt; 70% or <abbrev xmlns:xlink="http://www.w3.org/1999/xlink" xlink:title="Bayesian inference" id="ABBRID0ES5AG" xlink:type="simple">BI</abbrev> posterior probability &lt; 0.95 is not shown. Newly sequenced species are in bold. The GenBank accession numbers of the mtMuts sequences are listed next to the species names.</p></caption><graphic xmlns:xlink="http://www.w3.org/1999/xlink" xlink:href="zookeys-1213-237_article-126841__-g004.jpg" position="float" orientation="portrait" xlink:type="simple" id="oo_1142667.jpg"><uri content-type="original_file" xlink:type="simple">https://binary.pensoft.net/fig/1142667</uri></graphic></fig><fig id="F5" position="float" orientation="portrait"><object-id xmlns:xlink="http://www.w3.org/1999/xlink" content-type="doi" xlink:type="simple">10.3897/zookeys.1213.126841.figure5</object-id><object-id xmlns:xlink="http://www.w3.org/1999/xlink" content-type="arpha" xlink:type="simple">20A10C4C-07F7-5A94-A7CD-7AB480D6D638</object-id><label>Figure 5.</label><caption><p>Bayesian inference (Bl) tree constructed by 28S rDNA showing phylogenetic relationships among <italic><tp:taxon-name><tp:taxon-name-part taxon-name-part-type="genus" reg="Pseudopterogorgia">Pseudopterogorgia</tp:taxon-name-part></tp:taxon-name></italic> and related genera and species. The maximum likelihood (<abbrev xmlns:xlink="http://www.w3.org/1999/xlink" xlink:title="Maximum likelihood" id="ABBRID0EK6AG" xlink:type="simple">ML</abbrev>) tree is identical to the <abbrev xmlns:xlink="http://www.w3.org/1999/xlink" xlink:title="Bayesian inference" id="ABBRID0EO6AG" xlink:type="simple">BI</abbrev> tree in topology. Node support is as follows: <abbrev xmlns:xlink="http://www.w3.org/1999/xlink" xlink:title="Maximum likelihood" id="ABBRID0ES6AG" xlink:type="simple">ML</abbrev> bootstrap/<abbrev xmlns:xlink="http://www.w3.org/1999/xlink" xlink:title="Bayesian inference" id="ABBRID0EW6AG" xlink:type="simple">BI</abbrev> posterior probability. The <abbrev xmlns:xlink="http://www.w3.org/1999/xlink" xlink:title="Maximum likelihood" id="ABBRID0E16AG" xlink:type="simple">ML</abbrev> bootstrap &lt; 70% or <abbrev xmlns:xlink="http://www.w3.org/1999/xlink" xlink:title="Bayesian inference" id="ABBRID0E56AG" xlink:type="simple">BI</abbrev> posterior probability &lt; 0.95 is not shown. Newly sequenced species are in bold. The GenBank accession numbers of the 28S rDNA sequences are listed next to the species names.</p></caption><graphic xmlns:xlink="http://www.w3.org/1999/xlink" xlink:href="zookeys-1213-237_article-126841__-g005.jpg" position="float" orientation="portrait" xlink:type="simple" id="oo_1142668.jpg"><uri content-type="original_file" xlink:type="simple">https://binary.pensoft.net/fig/1142668</uri></graphic></fig></sec></tp:treatment-sec><tp:treatment-sec><!--Section generated to contain objects referenced in tp:taxon-treatment.--><table-wrap id="T1" position="float" orientation="portrait"><label>Table 1.</label><caption><p>The sequences used in this study. Newly sequenced species are in bold.</p></caption><table id="TID0EYIAG" rules="all"><tbody><tr><th rowspan="2" colspan="1">Species</th><th rowspan="2" colspan="1">Voucher Number</th><th rowspan="1" colspan="3">GenBank Accession Numbers</th></tr><tr><th rowspan="1" colspan="1">
                  <abbrev xmlns:xlink="http://www.w3.org/1999/xlink" xlink:title="mutS homolog" id="ABBRID0ENKAC" xlink:type="simple">mtMutS</abbrev>
                </th><th rowspan="1" colspan="1">
                  <abbrev xmlns:xlink="http://www.w3.org/1999/xlink" xlink:title="cytochrome c oxidase subunit I" id="ABBRID0EVKAC" xlink:type="simple">COI</abbrev>
                </th><th rowspan="1" colspan="1">28S rDNA</th></tr><tr><td rowspan="1" colspan="1">
                  <bold><italic><tp:taxon-name><tp:taxon-name-part taxon-name-part-type="genus" reg="Pseudopterogorgia">Pseudopterogorgia</tp:taxon-name-part><tp:taxon-name-part taxon-name-part-type="species" reg="nanjiensis">nanjiensis</tp:taxon-name-part></tp:taxon-name></italic> sp. nov.</bold>
                </td><td rowspan="1" colspan="1">MBM287892</td><td rowspan="1" colspan="1">
                  <ext-link xmlns:xlink="http://www.w3.org/1999/xlink" xlink:href="PP558212" ext-link-type="gen" xlink:type="simple">PP558212</ext-link>
                </td><td rowspan="1" colspan="1">
                  <ext-link xmlns:xlink="http://www.w3.org/1999/xlink" xlink:href="PP556906" ext-link-type="gen" xlink:type="simple">PP556906</ext-link>
                </td><td rowspan="1" colspan="1">
                  <ext-link xmlns:xlink="http://www.w3.org/1999/xlink" xlink:href="PP572455" ext-link-type="gen" xlink:type="simple">PP572455</ext-link>
                </td></tr><tr><td rowspan="1" colspan="1">
                  <bold><italic><tp:taxon-name><tp:taxon-name-part taxon-name-part-type="genus" reg="Pseudopterogorgia">Pseudopterogorgia</tp:taxon-name-part><tp:taxon-name-part taxon-name-part-type="species" reg="nanjiensis">nanjiensis</tp:taxon-name-part></tp:taxon-name></italic> sp. nov.</bold>
                </td><td rowspan="1" colspan="1">MBM287893</td><td rowspan="1" colspan="1">
                  <ext-link xmlns:xlink="http://www.w3.org/1999/xlink" xlink:href="PP558213" ext-link-type="gen" xlink:type="simple">PP558213</ext-link>
                </td><td rowspan="1" colspan="1">
                  <ext-link xmlns:xlink="http://www.w3.org/1999/xlink" xlink:href="PP556907" ext-link-type="gen" xlink:type="simple">PP556907</ext-link>
                </td><td rowspan="1" colspan="1">
                  <ext-link xmlns:xlink="http://www.w3.org/1999/xlink" xlink:href="PP572456" ext-link-type="gen" xlink:type="simple">PP572456</ext-link>
                </td></tr><tr><td rowspan="1" colspan="1">
                  <italic>
                    <tp:taxon-name><tp:taxon-name-part taxon-name-part-type="genus" reg="Pseudopterogorgia">Pseudopterogorgia</tp:taxon-name-part><tp:taxon-name-part taxon-name-part-type="species" reg="australiensis">australiensis</tp:taxon-name-part></tp:taxon-name>
                  </italic>
                </td><td rowspan="1" colspan="1">–</td><td rowspan="1" colspan="1">
                  <ext-link xmlns:xlink="http://www.w3.org/1999/xlink" xlink:href="AY268442" ext-link-type="gen" xlink:type="simple">AY268442</ext-link>
                </td><td rowspan="1" colspan="1">–</td><td rowspan="1" colspan="1">–</td></tr><tr><td rowspan="1" colspan="1">
                  <italic>
                    <tp:taxon-name><tp:taxon-name-part taxon-name-part-type="genus" reg="Pseudopterogorgia">Pseudopterogorgia</tp:taxon-name-part><tp:taxon-name-part taxon-name-part-type="species" reg="fredericki">fredericki</tp:taxon-name-part></tp:taxon-name>
                  </italic>
                </td><td rowspan="1" colspan="1">CAS:118507</td><td rowspan="1" colspan="1">
                  <ext-link xmlns:xlink="http://www.w3.org/1999/xlink" xlink:href="JX152766" ext-link-type="gen" xlink:type="simple">JX152766</ext-link>
                </td><td rowspan="1" colspan="1">–</td><td rowspan="1" colspan="1">–</td></tr><tr><td rowspan="1" colspan="1">
                  <italic>
                    <tp:taxon-name><tp:taxon-name-part taxon-name-part-type="genus" reg="Pseudopterogorgia">Pseudopterogorgia</tp:taxon-name-part><tp:taxon-name-part taxon-name-part-type="species" reg="rubrotincta">rubrotincta</tp:taxon-name-part></tp:taxon-name>
                  </italic>
                </td><td rowspan="1" colspan="1">CAS:155043</td><td rowspan="1" colspan="1">
                  <ext-link xmlns:xlink="http://www.w3.org/1999/xlink" xlink:href="JX152768" ext-link-type="gen" xlink:type="simple">JX152768</ext-link>
                </td><td rowspan="1" colspan="1">–</td><td rowspan="1" colspan="1">–</td></tr><tr><td rowspan="1" colspan="1">
                  <italic>
                    <tp:taxon-name><tp:taxon-name-part taxon-name-part-type="genus" reg="Leptogorgia">Leptogorgia</tp:taxon-name-part><tp:taxon-name-part taxon-name-part-type="species" reg="alba">alba</tp:taxon-name-part></tp:taxon-name>
                  </italic>
                </td><td rowspan="1" colspan="1">-/HMG71/MECN Ant0018</td><td rowspan="1" colspan="1">
                  <ext-link xmlns:xlink="http://www.w3.org/1999/xlink" xlink:href="AY268452" ext-link-type="gen" xlink:type="simple">AY268452</ext-link>
                </td><td rowspan="1" colspan="1">
                  <ext-link xmlns:xlink="http://www.w3.org/1999/xlink" xlink:href="HG917083" ext-link-type="gen" xlink:type="simple">HG917083</ext-link>
                </td><td rowspan="1" colspan="1">
                  <ext-link xmlns:xlink="http://www.w3.org/1999/xlink" xlink:href="KX721241" ext-link-type="gen" xlink:type="simple">KX721241</ext-link>
                </td></tr><tr><td rowspan="1" colspan="1">
                  <italic>
                    <tp:taxon-name><tp:taxon-name-part taxon-name-part-type="genus" reg="Leptogorgia">Leptogorgia</tp:taxon-name-part><tp:taxon-name-part taxon-name-part-type="species" reg="cuspidata">cuspidata</tp:taxon-name-part></tp:taxon-name>
                  </italic>
                </td><td rowspan="1" colspan="1">-/HMG97/MCZ:7002</td><td rowspan="1" colspan="1">
                  <ext-link xmlns:xlink="http://www.w3.org/1999/xlink" xlink:href="AY268450" ext-link-type="gen" xlink:type="simple">AY268450</ext-link>
                </td><td rowspan="1" colspan="1">
                  <ext-link xmlns:xlink="http://www.w3.org/1999/xlink" xlink:href="HG917088" ext-link-type="gen" xlink:type="simple">HG917088</ext-link>
                </td><td rowspan="1" colspan="1">
                  <ext-link xmlns:xlink="http://www.w3.org/1999/xlink" xlink:href="KX767433" ext-link-type="gen" xlink:type="simple">KX767433</ext-link>
                </td></tr><tr><td rowspan="1" colspan="1">
                  <italic>
                    <tp:taxon-name><tp:taxon-name-part taxon-name-part-type="genus" reg="Leptogorgia">Leptogorgia</tp:taxon-name-part><tp:taxon-name-part taxon-name-part-type="species" reg="mariarosae">mariarosae</tp:taxon-name-part></tp:taxon-name>
                  </italic>
                </td><td rowspan="1" colspan="1">MECN Ant0012</td><td rowspan="1" colspan="1">
                  <ext-link xmlns:xlink="http://www.w3.org/1999/xlink" xlink:href="KX721193" ext-link-type="gen" xlink:type="simple">KX721193</ext-link>
                </td><td rowspan="1" colspan="1">
                  <ext-link xmlns:xlink="http://www.w3.org/1999/xlink" xlink:href="KX721174" ext-link-type="gen" xlink:type="simple">KX721174</ext-link>
                </td><td rowspan="1" colspan="1">
                  <ext-link xmlns:xlink="http://www.w3.org/1999/xlink" xlink:href="KX721231" ext-link-type="gen" xlink:type="simple">KX721231</ext-link>
                </td></tr><tr><td rowspan="1" colspan="1">
                  <italic>
                    <tp:taxon-name><tp:taxon-name-part taxon-name-part-type="genus" reg="Leptogorgia">Leptogorgia</tp:taxon-name-part><tp:taxon-name-part taxon-name-part-type="species" reg="obscura">obscura</tp:taxon-name-part></tp:taxon-name>
                  </italic>
                </td><td rowspan="1" colspan="1">Ant 0066/Ant 0066/BEIM 0080</td><td rowspan="1" colspan="1">
                  <ext-link xmlns:xlink="http://www.w3.org/1999/xlink" xlink:href="KX767321" ext-link-type="gen" xlink:type="simple">KX767321</ext-link>
                </td><td rowspan="1" colspan="1">
                  <ext-link xmlns:xlink="http://www.w3.org/1999/xlink" xlink:href="KX767383" ext-link-type="gen" xlink:type="simple">KX767383</ext-link>
                </td><td rowspan="1" colspan="1">
                  <ext-link xmlns:xlink="http://www.w3.org/1999/xlink" xlink:href="KX721248" ext-link-type="gen" xlink:type="simple">KX721248</ext-link>
                </td></tr><tr><td rowspan="1" colspan="1">
                  <tp:taxon-name><tp:taxon-name-part taxon-name-part-type="genus" reg="Leptogorgia">Leptogorgia</tp:taxon-name-part><tp:taxon-name-part taxon-name-part-type="uncertainty-rank">cf.</tp:taxon-name-part><tp:taxon-name-part taxon-name-part-type="species" reg="palma">palma</tp:taxon-name-part></tp:taxon-name>
                </td><td rowspan="1" colspan="1">USNM:1516865/-</td><td rowspan="1" colspan="1">
                  <ext-link xmlns:xlink="http://www.w3.org/1999/xlink" xlink:href="ON109715" ext-link-type="gen" xlink:type="simple">ON109715</ext-link>
                </td><td rowspan="1" colspan="1">
                  <ext-link xmlns:xlink="http://www.w3.org/1999/xlink" xlink:href="MW401657" ext-link-type="gen" xlink:type="simple">MW401657</ext-link>
                </td><td rowspan="1" colspan="1">–</td></tr><tr><td rowspan="1" colspan="1">
                  <italic>
                    <tp:taxon-name><tp:taxon-name-part taxon-name-part-type="genus" reg="Eugorgia">Eugorgia</tp:taxon-name-part><tp:taxon-name-part taxon-name-part-type="species" reg="daniana">daniana</tp:taxon-name-part></tp:taxon-name>
                  </italic>
                </td><td rowspan="1" colspan="1">MECN Ant0033</td><td rowspan="1" colspan="1">
                  <ext-link xmlns:xlink="http://www.w3.org/1999/xlink" xlink:href="KX721208" ext-link-type="gen" xlink:type="simple">KX721208</ext-link>
                </td><td rowspan="1" colspan="1">
                  <ext-link xmlns:xlink="http://www.w3.org/1999/xlink" xlink:href="KX721189" ext-link-type="gen" xlink:type="simple">KX721189</ext-link>
                </td><td rowspan="1" colspan="1">
                  <ext-link xmlns:xlink="http://www.w3.org/1999/xlink" xlink:href="KX721246" ext-link-type="gen" xlink:type="simple">KX721246</ext-link>
                </td></tr><tr><td rowspan="1" colspan="1">
                  <italic>
                    <tp:taxon-name><tp:taxon-name-part taxon-name-part-type="genus" reg="Pacifigorgia">Pacifigorgia</tp:taxon-name-part><tp:taxon-name-part taxon-name-part-type="species" reg="irene">irene</tp:taxon-name-part></tp:taxon-name>
                  </italic>
                </td><td rowspan="1" colspan="1">Ant 0044/Ant 0044/MNCN 2.04/1174</td><td rowspan="1" colspan="1">
                  <ext-link xmlns:xlink="http://www.w3.org/1999/xlink" xlink:href="KX767346" ext-link-type="gen" xlink:type="simple">KX767346</ext-link>
                </td><td rowspan="1" colspan="1">
                  <ext-link xmlns:xlink="http://www.w3.org/1999/xlink" xlink:href="KX767406" ext-link-type="gen" xlink:type="simple">KX767406</ext-link>
                </td><td rowspan="1" colspan="1">
                  <ext-link xmlns:xlink="http://www.w3.org/1999/xlink" xlink:href="KX767449" ext-link-type="gen" xlink:type="simple">KX767449</ext-link>
                </td></tr><tr><td rowspan="1" colspan="1">
                  <italic>
                    <tp:taxon-name><tp:taxon-name-part taxon-name-part-type="genus" reg="Gorgonia">Gorgonia</tp:taxon-name-part><tp:taxon-name-part taxon-name-part-type="species" reg="flabellum">flabellum</tp:taxon-name-part></tp:taxon-name>
                  </italic>
                </td><td rowspan="1" colspan="1">-/-/RMNH Coel.40827</td><td rowspan="1" colspan="1">
                  <ext-link xmlns:xlink="http://www.w3.org/1999/xlink" xlink:href="AY126427" ext-link-type="gen" xlink:type="simple">AY126427</ext-link>
                </td><td rowspan="1" colspan="1">
                  <ext-link xmlns:xlink="http://www.w3.org/1999/xlink" xlink:href="GQ342418" ext-link-type="gen" xlink:type="simple">GQ342418</ext-link>
                </td><td rowspan="1" colspan="1">
                  <ext-link xmlns:xlink="http://www.w3.org/1999/xlink" xlink:href="JX203708" ext-link-type="gen" xlink:type="simple">JX203708</ext-link>
                </td></tr><tr><td rowspan="1" colspan="1">
                  <italic>
                    <tp:taxon-name><tp:taxon-name-part taxon-name-part-type="genus" reg="Phyllogorgia">Phyllogorgia</tp:taxon-name-part><tp:taxon-name-part taxon-name-part-type="species" reg="dilatata">dilatata</tp:taxon-name-part></tp:taxon-name>
                  </italic>
                </td><td rowspan="1" colspan="1">–</td><td rowspan="1" colspan="1">
                  <ext-link xmlns:xlink="http://www.w3.org/1999/xlink" xlink:href="AY126428" ext-link-type="gen" xlink:type="simple">AY126428</ext-link>
                </td><td rowspan="1" colspan="1">–</td><td rowspan="1" colspan="1">–</td></tr><tr><td rowspan="1" colspan="1">
                  <italic>
                    <tp:taxon-name><tp:taxon-name-part taxon-name-part-type="genus" reg="Antillogorgia">Antillogorgia</tp:taxon-name-part><tp:taxon-name-part taxon-name-part-type="species" reg="bipinnata">bipinnata</tp:taxon-name-part></tp:taxon-name>
                  </italic>
                </td><td rowspan="1" colspan="1">-/ABBAC034/RMNH Coel.40828</td><td rowspan="1" colspan="1">
                  <ext-link xmlns:xlink="http://www.w3.org/1999/xlink" xlink:href="GQ342499" ext-link-type="gen" xlink:type="simple">GQ342499</ext-link>
                </td><td rowspan="1" colspan="1">
                  <ext-link xmlns:xlink="http://www.w3.org/1999/xlink" xlink:href="MK153463" ext-link-type="gen" xlink:type="simple">MK153463</ext-link>
                </td><td rowspan="1" colspan="1">
                  <ext-link xmlns:xlink="http://www.w3.org/1999/xlink" xlink:href="JX203712" ext-link-type="gen" xlink:type="simple">JX203712</ext-link>
                </td></tr><tr><td rowspan="1" colspan="1">
                  <italic>
                    <tp:taxon-name><tp:taxon-name-part taxon-name-part-type="genus" reg="Adelogorgia">Adelogorgia</tp:taxon-name-part><tp:taxon-name-part taxon-name-part-type="species" reg="osculabunda">osculabunda</tp:taxon-name-part></tp:taxon-name>
                  </italic>
                </td><td rowspan="1" colspan="1">MZUCR:2496_OCT0088</td><td rowspan="1" colspan="1">
                  <ext-link xmlns:xlink="http://www.w3.org/1999/xlink" xlink:href="MF579541" ext-link-type="gen" xlink:type="simple">MF579541</ext-link>
                </td><td rowspan="1" colspan="1">–</td><td rowspan="1" colspan="1">–</td></tr><tr><td rowspan="1" colspan="1">
                  <tp:taxon-name><tp:taxon-name-part taxon-name-part-type="genus" reg="Psammogorgia">Psammogorgia</tp:taxon-name-part><tp:taxon-name-part taxon-name-part-type="uncertainty-rank">cf.</tp:taxon-name-part><tp:taxon-name-part taxon-name-part-type="species" reg="arbuscula">arbuscula</tp:taxon-name-part></tp:taxon-name>
                </td><td rowspan="1" colspan="1">HMG38/HMG15/HMG38</td><td rowspan="1" colspan="1">
                  <ext-link xmlns:xlink="http://www.w3.org/1999/xlink" xlink:href="HG917043" ext-link-type="gen" xlink:type="simple">HG917043</ext-link>
                </td><td rowspan="1" colspan="1">
                  <ext-link xmlns:xlink="http://www.w3.org/1999/xlink" xlink:href="HG917055" ext-link-type="gen" xlink:type="simple">HG917055</ext-link>
                </td><td rowspan="1" colspan="1">
                  <ext-link xmlns:xlink="http://www.w3.org/1999/xlink" xlink:href="LT221092" ext-link-type="gen" xlink:type="simple">LT221092</ext-link>
                </td></tr><tr><td rowspan="1" colspan="1">
                  <italic>
                    <tp:taxon-name><tp:taxon-name-part taxon-name-part-type="genus" reg="Chromoplexaura">Chromoplexaura</tp:taxon-name-part><tp:taxon-name-part taxon-name-part-type="species" reg="marki">marki</tp:taxon-name-part></tp:taxon-name>
                  </italic>
                </td><td rowspan="1" colspan="1">–</td><td rowspan="1" colspan="1">
                  <ext-link xmlns:xlink="http://www.w3.org/1999/xlink" xlink:href="KX904972" ext-link-type="gen" xlink:type="simple">KX904972</ext-link>
                </td><td rowspan="1" colspan="1">
                  <ext-link xmlns:xlink="http://www.w3.org/1999/xlink" xlink:href="KX904954" ext-link-type="gen" xlink:type="simple">KX904954</ext-link>
                </td><td rowspan="1" colspan="1">–</td></tr><tr><td rowspan="1" colspan="1"><italic><tp:taxon-name><tp:taxon-name-part taxon-name-part-type="genus" reg="Callistephanus">Callistephanus</tp:taxon-name-part></tp:taxon-name></italic> sp.</td><td rowspan="1" colspan="1">USNM:1606569</td><td rowspan="1" colspan="1">
                  <ext-link xmlns:xlink="http://www.w3.org/1999/xlink" xlink:href="ON109735" ext-link-type="gen" xlink:type="simple">ON109735</ext-link>
                </td><td rowspan="1" colspan="1">–</td><td rowspan="1" colspan="1">–</td></tr><tr><td rowspan="1" colspan="1">
                  <italic>
                    <tp:taxon-name><tp:taxon-name-part taxon-name-part-type="genus" reg="Eunicella">Eunicella</tp:taxon-name-part><tp:taxon-name-part taxon-name-part-type="species" reg="tricoronata">tricoronata</tp:taxon-name-part></tp:taxon-name>
                  </italic>
                </td><td rowspan="1" colspan="1">RMNH Coel.40814</td><td rowspan="1" colspan="1">
                  <ext-link xmlns:xlink="http://www.w3.org/1999/xlink" xlink:href="JX203795" ext-link-type="gen" xlink:type="simple">JX203795</ext-link>
                </td><td rowspan="1" colspan="1">
                  <ext-link xmlns:xlink="http://www.w3.org/1999/xlink" xlink:href="JX203853" ext-link-type="gen" xlink:type="simple">JX203853</ext-link>
                </td><td rowspan="1" colspan="1">
                  <ext-link xmlns:xlink="http://www.w3.org/1999/xlink" xlink:href="JX203707" ext-link-type="gen" xlink:type="simple">JX203707</ext-link>
                </td></tr><tr><td rowspan="1" colspan="1">
                  <italic>
                    <tp:taxon-name><tp:taxon-name-part taxon-name-part-type="genus" reg="Complexum">Complexum</tp:taxon-name-part><tp:taxon-name-part taxon-name-part-type="species" reg="monodi">monodi</tp:taxon-name-part></tp:taxon-name>
                  </italic>
                </td><td rowspan="1" colspan="1">CSM-SEN3/CSM-SEN4/CSM-SEN4</td><td rowspan="1" colspan="1">
                  <ext-link xmlns:xlink="http://www.w3.org/1999/xlink" xlink:href="KP036906" ext-link-type="gen" xlink:type="simple">KP036906</ext-link>
                </td><td rowspan="1" colspan="1">
                  <ext-link xmlns:xlink="http://www.w3.org/1999/xlink" xlink:href="KP036909" ext-link-type="gen" xlink:type="simple">KP036909</ext-link>
                </td><td rowspan="1" colspan="1">
                  <ext-link xmlns:xlink="http://www.w3.org/1999/xlink" xlink:href="KP036912" ext-link-type="gen" xlink:type="simple">KP036912</ext-link>
                </td></tr></tbody></table></table-wrap><supplementary-material xmlns:xlink="http://www.w3.org/1999/xlink" id="S1" position="float" orientation="portrait" xlink:type="simple"><object-id content-type="doi" xlink:type="simple">10.3897/zookeys.1213.126841.suppl1</object-id><object-id content-type="arpha" xlink:type="simple">8E7DA700-7394-51D4-B29B-56B66E94645C</object-id><label>Supplementary material 1</label><caption><p>Genetic distance analyses</p></caption><statement content-type="dataType"><label>Data type</label><p>docx</p></statement><statement content-type="notes"><label>Explanation note</label><p><bold>table S1.</bold> Interspecific and intraspecific uncorrected pairwise distances at <abbrev xlink:title="mutS homolog" id="ABBRID0ELOAI" xlink:type="simple">mtMutS</abbrev> of <italic><tp:taxon-name><tp:taxon-name-part taxon-name-part-type="genus" reg="Pseudopterogorgia">Pseudopterogorgia</tp:taxon-name-part></tp:taxon-name></italic> and species of other genera within <tp:taxon-name><tp:taxon-name-part taxon-name-part-type="family">Gorgoniidae</tp:taxon-name-part></tp:taxon-name>. <bold>table S2.</bold> Interspecific and intraspecific distances at 28S of <italic><tp:taxon-name><tp:taxon-name-part taxon-name-part-type="genus" reg="Pseudopterogorgia">Pseudopterogorgia</tp:taxon-name-part></tp:taxon-name></italic> and species of other genera within <tp:taxon-name><tp:taxon-name-part taxon-name-part-type="family">Gorgoniidae</tp:taxon-name-part></tp:taxon-name>. <bold>table S3.</bold> Interspecific and intraspecific distances at <abbrev xlink:title="cytochrome c oxidase subunit I" id="ABBRID0ELPAI" xlink:type="simple">COI</abbrev> of <italic><tp:taxon-name><tp:taxon-name-part taxon-name-part-type="genus" reg="Pseudopterogorgia">Pseudopterogorgia</tp:taxon-name-part></tp:taxon-name></italic> and species of other genera within <tp:taxon-name><tp:taxon-name-part taxon-name-part-type="family">Gorgoniidae</tp:taxon-name-part></tp:taxon-name>.</p></statement><media xlink:href="zookeys-1213-237_article-126841__-s001.docx" mimetype="application" mime-subtype="vnd.openxmlformats-officedocument.wordprocessingml.document" position="float" orientation="portrait" xlink:type="simple" id="oo_1142669.docx"><uri content-type="original_file" xlink:type="simple">https://binary.pensoft.net/file/1142669</uri></media><permissions><license xlink:type="simple"><license-p>This dataset is made available under the Open Database License (http://opendatacommons.org/licenses/odbl/1.0/). The Open Database License (ODbL) is a license agreement intended to allow users to freely share, modify, and use this Dataset while maintaining this same freedom for others, provided that the original source and author(s) are credited.</license-p></license></permissions><attrib specific-use="authors">Tingzai Sun, Yu Xu, Kuidong Xu, Shun Chen, Shangwei Xie, Zifeng Zhan</attrib></supplementary-material></tp:treatment-sec><ref-list><ref id="B26"><mixed-citation xmlns:xlink="http://www.w3.org/1999/xlink" xlink:type="simple"><person-group><name name-style="western"><surname>Williams</surname><given-names>GC</given-names></name><name name-style="western"><surname>Vennam</surname><given-names>JS</given-names></name></person-group> (<year>2001</year>) <article-title>A revision of the Indo-West Pacific taxa of the gorgonian genus <italic><tp:taxon-name><tp:taxon-name-part taxon-name-part-type="genus">Pseudopterogorgia</tp:taxon-name-part></tp:taxon-name></italic> (<tp:taxon-name><tp:taxon-name-part taxon-name-part-type="subclass">Octocorallia</tp:taxon-name-part></tp:taxon-name>: <tp:taxon-name><tp:taxon-name-part taxon-name-part-type="family">Gorgoniidae</tp:taxon-name-part></tp:taxon-name>), with the description of a new species from western India.</article-title><source>Bulletin of the Biological Society of Washington</source><volume>10</volume>: <fpage>71</fpage>–<lpage>95</lpage>.</mixed-citation></ref><ref id="B25"><mixed-citation xmlns:xlink="http://www.w3.org/1999/xlink" xlink:type="simple"><person-group><name name-style="western"><surname>Williams</surname><given-names>GC</given-names></name><name name-style="western"><surname>Chen</surname><given-names>JY</given-names></name></person-group> (<year>2012</year>) <article-title>Resurrection of the octocorallian genus <italic><tp:taxon-name><tp:taxon-name-part taxon-name-part-type="genus">Antillogorgia</tp:taxon-name-part></tp:taxon-name></italic> for Caribbean species previously assigned to <italic><tp:taxon-name><tp:taxon-name-part taxon-name-part-type="genus">Pseudopterogorgia</tp:taxon-name-part></tp:taxon-name></italic>, and a taxonomic assessment of the relationship of these genera with <italic><tp:taxon-name><tp:taxon-name-part taxon-name-part-type="genus">Leptogorgia</tp:taxon-name-part></tp:taxon-name></italic> (<tp:taxon-name><tp:taxon-name-part taxon-name-part-type="phylum">Cnidaria</tp:taxon-name-part></tp:taxon-name>, <tp:taxon-name><tp:taxon-name-part taxon-name-part-type="class">Anthozoa</tp:taxon-name-part></tp:taxon-name>, <tp:taxon-name><tp:taxon-name-part taxon-name-part-type="family">Gorgoniidae</tp:taxon-name-part></tp:taxon-name>).</article-title><source>Zootaxa</source><volume>3505</volume>(<issue>1</issue>): <fpage>39</fpage>–<lpage>52</lpage>. <ext-link xlink:href="10.11646/zootaxa.3505.1.3" ext-link-type="doi" xlink:type="simple">https://doi.org/10.11646/zootaxa.3505.1.3</ext-link>.</mixed-citation></ref><ref id="B14"><mixed-citation xmlns:xlink="http://www.w3.org/1999/xlink" xlink:type="simple"><person-group><name name-style="western"><surname>Nutting</surname><given-names>CC</given-names></name></person-group> (<year>1910</year>) The <tp:taxon-name><tp:taxon-name-part taxon-name-part-type="order">Gorgonacea</tp:taxon-name-part></tp:taxon-name> of the Siboga Expedition. VII. The <tp:taxon-name><tp:taxon-name-part taxon-name-part-type="family">Gorgoniidae</tp:taxon-name-part></tp:taxon-name>. Siboga Expedition Monograph 13b<sup>4</sup>: 1–11.</mixed-citation></ref><ref id="B4"><mixed-citation xmlns:xlink="http://www.w3.org/1999/xlink" xlink:type="simple"><person-group><name name-style="western"><surname>Grasshoff</surname><given-names>M</given-names></name><name name-style="western"><surname>Alderslade</surname><given-names>P</given-names></name></person-group> (<year>1997</year>) <article-title><tp:taxon-name><tp:taxon-name-part taxon-name-part-type="family">Gorgoniidae</tp:taxon-name-part></tp:taxon-name> of Indo-Pacific reefs with description of two new genera (<tp:taxon-name><tp:taxon-name-part taxon-name-part-type="phylum">Coelenterata</tp:taxon-name-part></tp:taxon-name>: <tp:taxon-name><tp:taxon-name-part taxon-name-part-type="subclass">Octocorallia</tp:taxon-name-part></tp:taxon-name>).</article-title><source>Senckenbergiana biologica</source><volume>77</volume>(<issue>1</issue>): <fpage>23</fpage>–<lpage>35</lpage>.</mixed-citation></ref><ref id="B17"><mixed-citation xmlns:xlink="http://www.w3.org/1999/xlink" xlink:type="simple"><person-group><name name-style="western"><surname>Ridley</surname><given-names>SO</given-names></name></person-group> (<year>1884</year>) <tp:taxon-name><tp:taxon-name-part taxon-name-part-type="subclass">Alcyonaria</tp:taxon-name-part></tp:taxon-name>. In: Report on the Zoological Collections made in the Indo–Pacific Ocean during the Voyage of H.M.S. ‘Alert’ 1881-2. British Museum, London, 327–365.</mixed-citation></ref><ref id="B23"><mixed-citation xmlns:xlink="http://www.w3.org/1999/xlink" xlink:type="simple"><person-group><name name-style="western"><surname>Thomson</surname><given-names>JA</given-names></name><name name-style="western"><surname>Henderson</surname><given-names>WD</given-names></name></person-group> (<year>1905</year>) <article-title>Report on the <tp:taxon-name><tp:taxon-name-part taxon-name-part-type="subclass">Alcyonaria</tp:taxon-name-part></tp:taxon-name> collected by Professor Herdman at Ceylon in 1902.</article-title> In: <person-group><name name-style="western"><surname>Herdman</surname><given-names>WA</given-names></name></person-group> (<role>Eds</role>) <issue-title>Report of the Government of Ceylon on the Pearl Oyster Fisheries of the Gulf of Manaar.</issue-title><source>Part 3. Supplementary report. The Royal Society, London</source>, <fpage>269</fpage>–<lpage>238</lpage>.</mixed-citation></ref><ref id="B9"><mixed-citation xmlns:xlink="http://www.w3.org/1999/xlink" xlink:type="simple"><person-group><name name-style="western"><surname>Kükenthal</surname><given-names>W</given-names></name></person-group> (<year>1919</year>) <tp:taxon-name><tp:taxon-name-part taxon-name-part-type="suborder">Gorgonaria</tp:taxon-name-part></tp:taxon-name>. Wissenschaftliche Ergebnisse der Deutschen Tiefsee-Expedition auf dem Dampfer “Valdivia” 1898–1899 13(2): 1–946.</mixed-citation></ref><ref id="B10"><mixed-citation xmlns:xlink="http://www.w3.org/1999/xlink" xlink:type="simple"><person-group><name name-style="western"><surname>Kükenthal</surname><given-names>W</given-names></name></person-group> (<year>1924</year>) Lfg. 47 <tp:taxon-name><tp:taxon-name-part taxon-name-part-type="phylum">Coelenterata</tp:taxon-name-part></tp:taxon-name>: <tp:taxon-name><tp:taxon-name-part taxon-name-part-type="suborder">Gorgonaria</tp:taxon-name-part></tp:taxon-name>. Berlin, Boston: De Gruyter. <ext-link xlink:href="10.1515/9783111569642" ext-link-type="doi" xlink:type="simple">https://doi.org/10.1515/9783111569642</ext-link></mixed-citation></ref><ref id="B18"><mixed-citation xmlns:xlink="http://www.w3.org/1999/xlink" xlink:type="simple"><person-group><name name-style="western"><surname>Ridley</surname><given-names>SO</given-names></name></person-group> (<year>1888</year>) <article-title>Report on the Alcyoniid and Gorgoniid <tp:taxon-name><tp:taxon-name-part taxon-name-part-type="subclass">Alcyonaria</tp:taxon-name-part></tp:taxon-name> of the Mergui Archipelago, collected for the Trustees of the Indian Museum, Calcutta, by Dr. John Anderson, F.R.S.</article-title><source>Zoological Journal of the Linnean Society</source><volume>21</volume>(<issue>131</issue>): <fpage>223</fpage>–<lpage>247</lpage>. <ext-link xlink:href="10.1111/j.1096-3642.1888.tb00976.x" ext-link-type="doi" xlink:type="simple">https://doi.org/10.1111/j.1096-3642.1888.tb00976.x</ext-link></mixed-citation></ref><ref id="B28"><mixed-citation xmlns:xlink="http://www.w3.org/1999/xlink" xlink:type="simple"><person-group><name name-style="western"><surname>Wright</surname><given-names>EP</given-names></name><name name-style="western"><surname>Studer</surname><given-names>T</given-names></name></person-group> (<year>1889</year>) <article-title>Report on the <tp:taxon-name><tp:taxon-name-part taxon-name-part-type="subclass">Alcyonaria</tp:taxon-name-part></tp:taxon-name> collected by H.M.S. Challenger during the years 1873–76. Report on the Scientific Results of the Voyage of H.M.S. Challenger during the years 1873–76.</article-title><source>Zoology</source><volume>31</volume>(<issue>64</issue>): <fpage>1</fpage>–<lpage>314</lpage>.</mixed-citation></ref></ref-list></tp:taxon-treatment>
